# Supplementary material for: Mesocorticolimbic and Cardiometabolic Diseases—Two Faces of the Same Coin?
Source: Int J Mol Sci. 2024 Sep 6;25(17):9682. doi: 10.3390/ijms25179682 (PMC11395462; doi:10.3390/ijms25179682)
Supplement: Supplementary file 1 [file ijms-25-09682-s001.zip]

Archive with 1 entries (1 files):
- ijms-3153568-Supplementary Table S1.xlsx
