# Supplementary material for: Mesocorticolimbic and Cardiometabolic Diseases—Two Faces of the Same Coin?
Source: Int J Mol Sci. 2024 Sep 6;25(17):9682. doi: 10.3390/ijms25179682 (PMC11395462; doi:10.3390/ijms25179682)
Supplement: Supplementary file 1 [file ijms-25-09682-s001.zip › ijms-3153568-Supplementary Table S1.xlsx]

## Sheet: Feature_matrix
Table S1. The top 250 targets predicted for MCL disorders via the machine learning approach.
Entrez ID	Gene symbol	Gene name	Strict
			Score 1 (mean rank across all repeats of machine learning analysis)	Control
5468	PPARG	peroxisome proliferator-activated receptor gamma	5.6	No
4129	MAOB	monoamine oxidase B	6.9	Yes		Yes
1813	DRD2	dopamine receptor D2	7.2	Yes		No
3358	HTR2C	5-hydroxytryptamine (serotonin) receptor 2C, G protein-coupled	11.7	Yes
6530	SLC6A2	solute carrier family 6 (neurotransmitter transporter), member 2	11.8	Yes
6531	SLC6A3	solute carrier family 6 (neurotransmitter transporter), member 3	12.6	Yes
3359	HTR3A	5-hydroxytryptamine (serotonin) receptor 3A, ionotropic	14.2	No
6616	SNAP25	synaptosomal-associated protein, 25kDa	16.7	No
4790	NFKB1	nuclear factor of kappa light polypeptide gene enhancer in B-cells 1	24.3	Yes
3351	HTR1B	5-hydroxytryptamine (serotonin) receptor 1B, G protein-coupled	25	Yes
1137	CHRNA4	cholinergic receptor, nicotinic, alpha 4 (neuronal)	28.5	Yes
5970	RELA	v-rel avian reticuloendotheliosis viral oncogene homolog A	28.7	Yes
4128	MAOA	monoamine oxidase A	29.8	Yes
9177	HTR3B	5-hydroxytryptamine (serotonin) receptor 3B, ionotropic	32.2	Yes
321	APBA2	amyloid beta (A4) precursor protein-binding, family A, member 2	33.2	Yes
2904	GRIN2B	glutamate receptor, ionotropic, N-methyl D-aspartate 2B	33.9	Yes
320	APBA1	amyloid beta (A4) precursor protein-binding, family A, member 1	34.8	Yes
2903	GRIN2A	glutamate receptor, ionotropic, N-methyl D-aspartate 2A	36.3	No
627	BDNF	brain-derived neurotrophic factor	36.4	No
781	CACNA2D1	calcium channel, voltage-dependent, alpha 2/delta subunit 1	38.3	No
3352	HTR1D	5-hydroxytryptamine (serotonin) receptor 1D, G protein-coupled	41.9	Yes
1815	DRD4	dopamine receptor D4	43.3	Yes
3630	INS	insulin	43.8	Yes
148	ADRA1A	adrenoceptor alpha 1A	45	Yes
1385	CREB1	cAMP responsive element binding protein 1	47.8	No
775	CACNA1C	calcium channel, voltage-dependent, L type, alpha 1C subunit	50.2	No
1803	DPP4	dipeptidyl-peptidase 4	54.4	No
3350	HTR1A	5-hydroxytryptamine (serotonin) receptor 1A, G protein-coupled	55.7	Yes
2905	GRIN2C	glutamate receptor, ionotropic, N-methyl D-aspartate 2C	59	No
9254	CACNA2D2	calcium channel, voltage-dependent, alpha 2/delta subunit 2	60.4	No
3357	HTR2B	5-hydroxytryptamine (serotonin) receptor 2B, G protein-coupled	60.6	Yes
64805	P2RY12	purinergic receptor P2Y, G-protein coupled, 12	61.7	No
2906	GRIN2D	glutamate receptor, ionotropic, N-methyl D-aspartate 2D	62.3	Yes
1814	DRD3	dopamine receptor D3	67.8	Yes
3354	HTR1E	5-hydroxytryptamine (serotonin) receptor 1E, G protein-coupled	68.6	Yes
9568	GABBR2	gamma-aminobutyric acid (GABA) B receptor, 2	71.8	No
773	CACNA1A	calcium channel, voltage-dependent, P/Q type, alpha 1A subunit	73.7	No
801	CALM1	calmodulin 1 (phosphorylase kinase, delta)	74.75	No
19	ABCA1	ATP-binding cassette, sub-family A (ABC1), member 1	75	No
2550	GABBR1	gamma-aminobutyric acid (GABA) B receptor, 1	76.5	No
185	AGTR1	angiotensin II receptor, type 1	77.2	No
4803	NGF	nerve growth factor (beta polypeptide)	78.7	Yes
776	CACNA1D	calcium channel, voltage-dependent, L type, alpha 1D subunit	80.5	No
2915	GRM5	glutamate receptor, metabotropic 5	82.4	Yes
784	CACNB3	calcium channel, voltage-dependent, beta 3 subunit	82.9	No
2668	GDNF	glial cell derived neurotrophic factor	85.1	Yes
808	CALM3	calmodulin 3 (phosphorylase kinase, delta)	87.5	No
2555	GABRA2	gamma-aminobutyric acid (GABA) A receptor, alpha 2	89.8	No
6570	SLC18A1	solute carrier family 18 (vesicular monoamine transporter), member 1	90.9	No
170572	HTR3C	5-hydroxytryptamine (serotonin) receptor 3C, ionotropic	91.4	Yes
7941	PLA2G7	phospholipase A2, group VII (platelet-activating factor acetylhydrolase, plasma)	92.7	No
322	APBB1	amyloid beta (A4) precursor protein-binding, family B, member 1 (Fe65)	94.8	No
1139	CHRNA7	cholinergic receptor, nicotinic, alpha 7 (neuronal)	95.5	Yes
3156	HMGCR	3-hydroxy-3-methylglutaryl-CoA reductase	95.5	Yes
2902	GRIN1	glutamate receptor, ionotropic, N-methyl D-aspartate 1	98.6	No
783	CACNB2	calcium channel, voltage-dependent, beta 2 subunit	99.7	No
1128	CHRM1	cholinergic receptor, muscarinic 1	100.4	Yes
6844	VAMP2	vesicle-associated membrane protein 2 (synaptobrevin 2)	100.7	No
805	CALM2	calmodulin 2 (phosphorylase kinase, delta)	101.05	No
6285	S100B	S100 calcium binding protein B	105.2	No
3569	IL6	interleukin 6	111.2	No
2892	GRIA3	glutamate receptor, ionotropic, AMPA 3	114.1	Yes
7376	NR1H2	nuclear receptor subfamily 1, group H, member 2	116.2	No
2890	GRIA1	glutamate receptor, ionotropic, AMPA 1	118.1	No
27092	CACNG4	calcium channel, voltage-dependent, gamma subunit 4	118.8	No
2752	GLUL	glutamate-ammonia ligase	122.3	No
2558	GABRA5	gamma-aminobutyric acid (GABA) A receptor, alpha 5	123.2	No
4852	NPY	neuropeptide Y	124.2	No
8973	CHRNA6	cholinergic receptor, nicotinic, alpha 6 (neuronal)	125.3	No
5142	PDE4B	phosphodiesterase 4B, cAMP-specific	126.8	Yes
2568	GABRP	gamma-aminobutyric acid (GABA) A receptor, pi	128.1	No
5467	PPARD	peroxisome proliferator-activated receptor delta	128.7	No
782	CACNB1	calcium channel, voltage-dependent, beta 1 subunit	129	No
150	ADRA2A	adrenoceptor alpha 2A	133.3	Yes
10369	CACNG2	calcium channel, voltage-dependent, gamma subunit 2	133.3	No
247	ALOX15B	arachidonate 15-lipoxygenase, type B	135.6	No
5743	PTGS2	prostaglandin-endoperoxide synthase 2 (prostaglandin G/H synthase and cyclooxygenase)	136.4	Yes
1812	DRD1	dopamine receptor D1	136.6	Yes
10062	NR1H3	nuclear receptor subfamily 1, group H, member 3	139.8	No
59284	CACNG7	calcium channel, voltage-dependent, gamma subunit 7	139.8	No
11255	HRH3	histamine receptor H3	140.2	Yes
1394	CRHR1	corticotropin releasing hormone receptor 1	140.8	Yes
5595	MAPK3	mitogen-activated protein kinase 3	141	No
777	CACNA1E	calcium channel, voltage-dependent, R type, alpha 1E subunit	142.5	No
4842	NOS1	nitric oxide synthase 1 (neuronal)	144.8	No
153	ADRB1	adrenoceptor beta 1	145.1	No
100528062	ARMCX5-GPRASP2	ARMCX5-GPRASP2 readthrough	145.1	No
1142	CHRNB3	cholinergic receptor, nicotinic, beta 3 (neuronal)	146.5	No
27091	CACNG5	calcium channel, voltage-dependent, gamma subunit 5	147.8	Yes
2556	GABRA3	gamma-aminobutyric acid (GABA) A receptor, alpha 3	149.7	Yes
774	CACNA1B	calcium channel, voltage-dependent, N type, alpha 1B subunit	150.1	Yes
2893	GRIA4	glutamate receptor, ionotropic, AMPA 4	151.3	Yes
1129	CHRM2	cholinergic receptor, muscarinic 2	152.4	No
2566	GABRG2	gamma-aminobutyric acid (GABA) A receptor, gamma 2	153.5	No
1636	ACE	angiotensin I converting enzyme	154.2	No
553	AVPR1B	arginine vasopressin receptor 1B	155.2	Yes
2891	GRIA2	glutamate receptor, ionotropic, AMPA 2	156.8	Yes
5443	POMC	proopiomelanocortin	156.8	No
3949	LDLR	low density lipoprotein receptor	157.3	No
2563	GABRD	gamma-aminobutyric acid (GABA) A receptor, delta	158.5	No
1269	CNR2	cannabinoid receptor 2 (macrophage)	159.4	No
815	CAMK2A	calcium/calmodulin-dependent protein kinase II alpha	159.9	No
3760	KCNJ3	potassium inwardly-rectifying channel, subfamily J, member 3	162.3	No
3355	HTR1F	5-hydroxytryptamine (serotonin) receptor 1F, G protein-coupled	164.6	Yes
147	ADRA1B	adrenoceptor alpha 1B	164.9	Yes
154	ADRB2	adrenoceptor beta 2, surface	165.3	No
2560	GABRB1	gamma-aminobutyric acid (GABA) A receptor, beta 1	165.3	No
2561	GABRB2	gamma-aminobutyric acid (GABA) A receptor, beta 2	168.6	No
2571	GAD1	glutamate decarboxylase 1 (brain, 67kDa)	169.7	No
59285	CACNG6	calcium channel, voltage-dependent, gamma subunit 6	171	No
1071	CETP	cholesteryl ester transfer protein, plasma	171.1	No
2565	GABRG1	gamma-aminobutyric acid (GABA) A receptor, gamma 1	172.4	No
2776	GNAQ	guanine nucleotide binding protein (G protein), q polypeptide	172.6	No
5465	PPARA	peroxisome proliferator-activated receptor alpha	173.5	Yes
2572	GAD2	glutamate decarboxylase 2 (pancreatic islets and brain, 65kDa)	174	No
10368	CACNG3	calcium channel, voltage-dependent, gamma subunit 3	174.1	No
1135	CHRNA2	cholinergic receptor, nicotinic, alpha 2 (neuronal)	175.8	No
2917	GRM7	glutamate receptor, metabotropic 7	176.6	No
1138	CHRNA5	cholinergic receptor, nicotinic, alpha 5 (neuronal)	177	No
3479	IGF1	insulin-like growth factor 1 (somatomedin C)	177.9	No
3553	IL1B	interleukin 1, beta	179.3	No
6571	SLC18A2	solute carrier family 18 (vesicular monoamine transporter), member 2	179.7	Yes
1143	CHRNB4	cholinergic receptor, nicotinic, beta 4 (neuronal)	179.9	No
1141	CHRNB2	cholinergic receptor, nicotinic, beta 2 (neuronal)	182.7	Yes
5141	PDE4A	phosphodiesterase 4A, cAMP-specific	182.7	Yes
2559	GABRA6	gamma-aminobutyric acid (GABA) A receptor, alpha 6	183.2	No
93589	CACNA2D4	calcium channel, voltage-dependent, alpha 2/delta subunit 4	187.4	No
5053	PAH	phenylalanine hydroxylase	187.7	No
2562	GABRB3	gamma-aminobutyric acid (GABA) A receptor, beta 3	188.7	No
785	CACNB4	calcium channel, voltage-dependent, beta 4 subunit	189.1	No
680	BRS3	bombesin-like receptor 3	189.1	No
2554	GABRA1	gamma-aminobutyric acid (GABA) A receptor, alpha 1	191.7	No
6507	SLC1A3	solute carrier family 1 (glial high affinity glutamate transporter), member 3	192.7	No
155	ADRB3	adrenoceptor beta 3	192.8	No
4988	OPRM1	opioid receptor, mu 1	193.9	Yes
2829	XCR1	chemokine (C motif) receptor 1	196.8	No
9900	SV2A	synaptic vesicle glycoprotein 2A	197.3	No
246	ALOX15	arachidonate 15-lipoxygenase	197.5	No
5729	PTGDR	prostaglandin D2 receptor (DP)	200.5	No
2837	UTS2R	urotensin 2 receptor	200.9	No
2567	GABRG3	gamma-aminobutyric acid (GABA) A receptor, gamma 3	205.2	No
778	CACNA1F	calcium channel, voltage-dependent, L type, alpha 1F subunit	205.4	No
1136	CHRNA3	cholinergic receptor, nicotinic, alpha 3 (neuronal)	209.2	Yes
57030	SLC17A7	solute carrier family 17 (vesicular glutamate transporter), member 7	209.4	No
64106	NPFFR1	neuropeptide FF receptor 1	211.4	No
3765	KCNJ9	potassium inwardly-rectifying channel, subfamily J, member 9	211.5	No
10815	CPLX1	complexin 1	212.1	No
1131	CHRM3	cholinergic receptor, muscarinic 3	212.2	Yes
8224	SYN3	synapsin III	213	No
5581	PRKCE	protein kinase C, epsilon	215.2	No
2913	GRM3	glutamate receptor, metabotropic 3	216.2	Yes
2359	FPR3	formyl peptide receptor 3	217.8	No
55584	CHRNA9	cholinergic receptor, nicotinic, alpha 9 (neuronal)	219	Yes
779	CACNA1S	calcium channel, voltage-dependent, L type, alpha 1S subunit	219.2	No
27445	PCLO	piccolo presynaptic cytomatrix protein	220.4	No
2912	GRM2	glutamate receptor, metabotropic 2	221.7	Yes
2557	GABRA4	gamma-aminobutyric acid (GABA) A receptor, alpha 4	221.9	No
4846	NOS3	nitric oxide synthase 3 (endothelial cell)	222.7	No
2564	GABRE	gamma-aminobutyric acid (GABA) A receptor, epsilon	224.9	Yes
4923	NTSR1	neurotensin receptor 1 (high affinity)	226.2	No
1134	CHRNA1	cholinergic receptor, nicotinic, alpha 1 (muscle)	228.6	Yes
4886	NPY1R	neuropeptide Y receptor Y1	230.9	No
59340	HRH4	histamine receptor H4	231.9	No
3304	HSPA1B	heat shock 70kDa protein 1B	233.45	No
10814	CPLX2	complexin 2	233.8	No
121278	TPH2	tryptophan hydroxylase 2	237.6	No
1432	MAPK14	mitogen-activated protein kinase 14	239.5	No
79608	RIC3	RIC3 acetylcholine receptor chaperone	245.6	No
2899	GRIK3	glutamate receptor, ionotropic, kainate 3	245.9	No
3303	HSPA1A	heat shock 70kDa protein 1A	246.05	No
146	ADRA1D	adrenoceptor alpha 1D	246.5	Yes
5578	PRKCA	protein kinase C, alpha	248	No
5580	PRKCD	protein kinase C, delta	255.1	No
3763	KCNJ6	potassium inwardly-rectifying channel, subfamily J, member 6	256.2	No
6582	SLC22A2	solute carrier family 22 (organic cation transporter), member 2	257.1	No
3361	HTR5A	5-hydroxytryptamine (serotonin) receptor 5A, G protein-coupled	257.9	Yes
84062	DTNBP1	dystrobrevin binding protein 1	259.2	No
3458	IFNG	interferon, gamma	260.4	No
5530	PPP3CA	protein phosphatase 3, catalytic subunit, alpha isozyme	261.3	No
886	CCKAR	cholecystokinin A receptor	262.9	No
786	CACNG1	calcium channel, voltage-dependent, gamma subunit 1	263	Yes
6853	SYN1	synapsin I	264.6	No
55799	CACNA2D3	calcium channel, voltage-dependent, alpha 2/delta subunit 3	266.9	No
1268	CNR1	cannabinoid receptor 1 (brain)	267.1	Yes
186	AGTR2	angiotensin II receptor, type 2	267.7	No
6854	SYN2	synapsin II	268.8	No
3312	HSPA8	heat shock 70kDa protein 8	270.6	No
2898	GRIK2	glutamate receptor, ionotropic, kainate 2	271.4	No
817	CAMK2D	calcium/calmodulin-dependent protein kinase II delta	272.7	No
1392	CRH	corticotropin releasing hormone	275.7	No
5027	P2RX7	purinergic receptor P2X, ligand-gated ion channel, 7	275.7	No
2771	GNAI2	guanine nucleotide binding protein (G protein), alpha inhibiting activity polypeptide 2	275.7	No
2824	GPM6B	glycoprotein M6B	276	No
55879	GABRQ	gamma-aminobutyric acid (GABA) A receptor, theta	276.3	Yes
6506	SLC1A2	solute carrier family 1 (glial high affinity glutamate transporter), member 2	277.2	Yes
57053	CHRNA10	cholinergic receptor, nicotinic, alpha 10 (neuronal)	277.3	Yes
285242	HTR3E	5-hydroxytryptamine (serotonin) receptor 3E, ionotropic	277.7	Yes
2918	GRM8	glutamate receptor, metabotropic 8	278.1	No
5590	PRKCZ	protein kinase C, zeta	278.4	No
6648	SOD2	superoxide dismutase 2, mitochondrial	278.4	No
5532	PPP3CB	protein phosphatase 3, catalytic subunit, beta isozyme	278.7	No
1144	CHRND	cholinergic receptor, nicotinic, delta (muscle)	281.7	No
477	ATP1A2	ATPase, Na+/K+ transporting, alpha 2 polypeptide	282.6	No
706	TSPO	translocator protein (18kDa)	283.5	Yes
152	ADRA2C	adrenoceptor alpha 2C	283.9	Yes
323	APBB2	amyloid beta (A4) precursor protein-binding, family B, member 2	284.6	Yes
4985	OPRD1	opioid receptor, delta 1	284.8	Yes
5021	OXTR	oxytocin receptor	284.8	No
134864	TAAR1	trace amine associated receptor 1	287.1	No
5138	PDE2A	phosphodiesterase 2A, cGMP-stimulated	289	Yes
128674	PROKR2	prokineticin receptor 2	289.9	No
8911	CACNA1I	calcium channel, voltage-dependent, T type, alpha 1I subunit	290.8	Yes
57084	SLC17A6	solute carrier family 17 (vesicular glutamate transporter), member 6	291.1	No
2897	GRIK1	glutamate receptor, ionotropic, kainate 1	291.2	No
2914	GRM4	glutamate receptor, metabotropic 4	292.1	No
1103	CHAT	choline O-acetyltransferase	294.6	No
60482	SLC5A7	solute carrier family 5 (sodium/choline cotransporter), member 7	299.2	No
8912	CACNA1H	calcium channel, voltage-dependent, T type, alpha 1H subunit	301.3	Yes
3953	LEPR	leptin receptor	303.5	No
1140	CHRNB1	cholinergic receptor, nicotinic, beta 1 (muscle)	304.8	No
5583	PRKCH	protein kinase C, eta	305.6	No
1133	CHRM5	cholinergic receptor, muscarinic 5	306.8	Yes
6752	SSTR2	somatostatin receptor 2	307.8	No
200909	HTR3D	5-hydroxytryptamine (serotonin) receptor 3D, ionotropic	308.3	No
6869	TACR1	tachykinin receptor 1	308.6	Yes
5144	PDE4D	phosphodiesterase 4D, cAMP-specific	310	No
5579	PRKCB	protein kinase C, beta	311.7	No
6529	SLC6A1	solute carrier family 6 (neurotransmitter transporter), member 1	312.3	No
1856	DVL2	dishevelled segment polarity protein 2	313.8	No
59283	CACNG8	calcium channel, voltage-dependent, gamma subunit 8	316	Yes
9899	SV2B	synaptic vesicle glycoprotein 2B	319.2	No
23408	SIRT5	sirtuin 5	320.1	No
818	CAMK2G	calcium/calmodulin-dependent protein kinase II gamma	322	No
2916	GRM6	glutamate receptor, metabotropic 6	322.3	No
1146	CHRNG	cholinergic receptor, nicotinic, gamma (muscle)	324.3	No
729230	CCR2	chemokine (C-C motif) receptor 2	330.2	No
4804	NGFR	nerve growth factor receptor	330.3	No
3309	HSPA5	heat shock 70kDa protein 5 (glucose-regulated protein, 78kDa)	332.6	No
5533	PPP3CC	protein phosphatase 3, catalytic subunit, gamma isozyme	333	No
2900	GRIK4	glutamate receptor, ionotropic, kainate 4	333.4	No
3308	HSPA4	heat shock 70kDa protein 4	333.4	No
351	APP	amyloid beta (A4) precursor protein	333.7	No
1621	DBH	dopamine beta-hydroxylase (dopamine beta-monooxygenase)	334.2	No
2901	GRIK5	glutamate receptor, ionotropic, kainate 5	335.3	No
10611	PDLIM5	PDZ and LIM domain 5	335.5	No
1270	CNTF	ciliary neurotrophic factor	336.2	Yes
55851	PSENEN	presenilin enhancer gamma secretase subunit	336.7	No
1910	EDNRB	endothelin receptor type B	337.2	No
1132	CHRM4	cholinergic receptor, muscarinic 4	339.3	No
4916	NTRK3	neurotrophic tyrosine kinase, receptor, type 3	340.8	No
